# Supplementary material for: Inulin-Based Polymeric Micelles Functionalized with Ocular Permeation Enhancers: Improvement of Dexamethasone Permeation/Penetration through Bovine Corneas
Source: Pharmaceutics. 2021 Sep 9;13(9):1431. doi: 10.3390/pharmaceutics13091431 (PMC8472490; doi:10.3390/pharmaceutics13091431)
Supplement: Supplementary file 1 [file pharmaceutics-13-01431-s001.zip]

Archive with 1 entries (1 files):
- pharmaceutics-1331897-supplementary.pdf
